# Supplementary material for: Soundwatch: Eighteen years of monitoring whale watch vessel activities in the Salish Sea
Source: PLoS One. 2017 Dec 22;12(12):e0189764. doi: 10.1371/journal.pone.0189764 (PMC5741222; doi:10.1371/journal.pone.0189764)
Supplement: S8 Fig — (XLSX) [file pone.0189764.s008.xlsx]

## Sheet: Sheet1
•Notes Categories Not Used During All Years	1998	1999	2000	2001	2002	2003	2004	2005	2006	2007	2008	2009	2010	2011	2012	2013	2014	2015
•Leapfrogging	143	245	150	5	0	0	0	0	0	0	0	0	0	0	0	0	0	0
Under power within 0-100 yards of whales	24	31	32	21	13	45	66	95	154	163	170	334	128	194	105	207	219	115
•Stopped within 0-100 yards of whales														410	210	150	326	180
•Under power within 100-200yards of whales														274	262	328	273	131
•Stopped within 100-200yards of whales														450	393	127	377	213
Within 440 yards of SJI No-Boat Zone	155	205	111	90	18	48	31	76	51	54	84	221	106	163	157	53	2	33
Within 880 yards of Lime Kiln	14	16	13	6	5	18	7	19	12	31	14	77	42	31	52	31	25	33
Crossing path of whales	7	25	33	10	10	26	43	38	64	86	56	118	53	61	183	226	208	49
Chasing/pursuing whales	10	8	20	10	2	15	20	9	25	31	43	77	32	25	23	22	0	0
Inshore of whales	12	229	157	132	48	61	149	172	218	173	297	610	181	325	262	230	228	147
Airplane within 1000 feet	18	16	26	36	37	22	45	38	77	86	113	154	42	94	12	189	56	33
Within 200 yards of National Wildlife Refuge	15	8	20	3	6	7	8	0	12	3	14	12	8	2	26	22	0	0
•Other		8	20	53	36	18	109	105	127	31	28	25	16	0	26	33	10	0
•Within 220 yards of shore; whales present			26	21	1	3	30	9	26	21	5	20	10	25	52	22	0	0
•Repositioning within 100 yards			45	36				2
•In the Path (formerly Parked in the path of whales)				129	63	63	137	258	333	184	355	488	245	202	419	396	434	425
•Fast within 1/4 mile					6	15	65	95	141	173	156	334	138	157	210	100	199	180
•1st Approach head on, behind, or on shore					10	7	9	14	13	21	42	51	42	46	105	16	86	32
•Kayaks spread out					2	11	0	9	10	13	14	13	10	11	52	20	26	32
•Kayaks with whales outside 1/4 SJI Zone					2	3	2	9	8	5	14	23	9	5	26	11	9	0
•Kayaks paddling w/in 0-100 yds						11	3	9	10	10	14	15	5	10	15	8	10	16
•Kayaks paddling w/in 100-200 yds														15	26	12	21	16
•Kayaks parked on headland															5	1	0	0
Total Observed Incidents	398	791	653	552	259	373	724	957	1281	1085	1419	2572	1067	2500	2621	2204	2509	1635
