# Supplementary material for: Soundwatch: Eighteen years of monitoring whale watch vessel activities in the Salish Sea
Source: PLoS One. 2017 Dec 22;12(12):e0189764. doi: 10.1371/journal.pone.0189764 (PMC5741222; doi:10.1371/journal.pone.0189764)
Supplement: S9 Fig — (XLSX) [file pone.0189764.s009.xlsx]

## Sheet: Sheet1
Maximum Vessel Counts from 1998-2016
Year	Max. of all Vessels	Max.of Commercial	Max. of Recreational	Max of Kayaks
1998	98	35	51	30
1999	120	34	86	30
2000	84	29	39	25
2001	91	35	68	38
2002	72	34	35	37
2003	83	34	51	23
2004	79	39	68	37
2005	94	41	76	32
2006	69	32	59	34
2007	70	22	42	43
2008	81	24	33	41
2009	70	27	49	35
2010	54	38	28	41
2011	62	25	60	23
2012	56	38	29	37
2013	69	23	40	20
2014	84	24	62	30
2015	81	29	74	36
2016	71	26	24	53
